# Supplementary material for: Simultaneously Targeting Two Coupled Signalling Molecules in the Mesenchymal Stem Cell Support Efficiently Sensitises the Multiple Myeloma Cell Line H929 to Bortezomib
Source: Int J Mol Sci. 2023 May 2;24(9):8157. doi: 10.3390/ijms24098157 (PMC10178910; doi:10.3390/ijms24098157)
Supplement: Supplementary file 1 [file ijms-24-08157-s001.zip]

Archive with 7 entries (7 files):
- Figure S1.tif
- Figure S2.tif
- Figure S3.tif
- Figure S4.tif
- Figure S5.tif
- Figure S6.tiff
- Last version ijms-2307614-supplementary.pdf
